# Supplementary material for: Dissecting the Variations of Ripening Progression and Flavonoid Metabolism in Grape Berries Grown under Double Cropping System
Source: Front Plant Sci. 2017 Nov 10;8:1912. doi: 10.3389/fpls.2017.01912 (PMC5686318; doi:10.3389/fpls.2017.01912)
Supplement: Supplementary file 2 [file Table_1.XLSX]

## Sheet: Table S1
Table S1. Meteorological data during grape development in 2014 and 2015.
Year	Stage	Season	Days	GDD	Sunshine hours (h）	PAR (μmol/m2/s)	Rainfall (mm)	Daylength (h)	Mean temperature	Diurnal temperature	High temperature (>30 oC) hours (h)
2014	Flowering	Summer	11	182.2	6.8	286.1	5.1	11.6	26.1	9.5	0
		Winter	7	118.9	70.9	535.3	32.9	11.7	27	16.6	84
	Green	Summer	56	1043.9	244.5	414.2	189.7	12.5	28.6	14.5	283
		Winter	44	600.2	218.6	388.6	153.1	11	23.8	13.5	200
	Veraison	Summer	28	571.7	117.9	476.7	101.9	12.9	30.4	14.3	153
		Winter	17	158.8	52.9	275.6	8.6	10.5	19.2	12	2
	Ripening	Summer	18	330.9	114.1	447.5	196.6	13	28.5	11	57
		Winter	39	165.1	160.8	293.1	47.1	10.3	13.9	13.1	0
	Whole	Summer	113	2128.6	483.3	422.5	493.3	12.6	-	-	493
		Winter	107	1042.9	503.2	345.4	241.7	10.7	-	-	286
2015	Flowering	Summer	14	157.4	54.4	445.5	109	12.2	23.4	15.4	0
		Winter	8	139.8	28	469.5	48.6	11.7	27.7	9.9	80
	Green	Summer	52	995.6	257.8	501.8	201.4	12.6	29.1	12.6	258
		Winter	46	687.7	241.7	420.2	108.3	11.1	24.8	12.3	197
	Veraison	Summer	30	641.6	186.3	601	56.8	13.1	31.6	13.8	359
		Winter	21	234.8	40.9	278.9	92.2	10.3	21.8	9.1	37
	Ripening	Summer	20	386.3	88	450.8	233.3	12.7	29.2	11	156
		Winter	51	268.1	73.4	189.4	178.9	9.8	15.4	7.4	3
	Whole	Summer	116	2180.8	586.5	511.9	600.5	12.7	-	-	773
		Winter	126	1330.4	384	306.3	428	10.5	-	-	317

## Sheet: Table S2
Table S2a. The flavonoid composition and content in Cabernet Sauvignon grapes in 2014 and 2015 (mg/kg FW).
Flavonoid	Compound	2014 Summer				2014 Winter				2015 Summer				2015 Winter
		E-L 31	E-L 35	E-L 36	E-L 38	E-L 31	E-L 35	E-L 36	E-L 38	E-L 31	E-L 35	E-L 36	E-L 38	E-L 31	E-L 35	E-L 36	E-L 38
Anthocyanin	Delphinidin-3-O-glucoside	0	0.64±0.16	0.95±0.58	2±0.46	0	27.38±3.54	97.52±11.57	215.96±11	0	2.87±0.38	1.89±0.61	0.96±0.21	0	6.4±1.52	88.44±3.31	100.18±0.66
	Cyanidin-3-O-glucoside	0	0.19±0.06	0.41±0.12	0.78±0.15	0	14.89±3.6	67.29±11.95	120.99±6.38	0	1.19±0.18	1.55±0.91	0.6±0.26	0	2.58±0.74	32.68±2.7	35.64±0.51
	Petunidin-3-O-glucoside	0	0.67±0.11	1.21±0.54	2.33±0.19	0	14.06±0.87	68.58±5.03	149.71±5.65	0	2.25±0.48	2.84±0.81	1.52±0.15	0	4.22±0.96	65.94±4.65	82.53±1.82
	Peonidin-3-O-glucoside	0	1.69±0.21	5.27±1.65	8.83±1.66	0	19.4±1.35	111.15±5.06	210.38±16.07	0	3.59±0.91	6.18±0.96	5.78±0.4	0	6.11±1.39	70.24±3.51	85.48±1.23
	Malvidin-3-O-glucoside	0	9.94±1.96	27.53±7.96	50.9±4.23	0	47.62±3.63	231.99±2.8	553.47±9.32	0	12.66±3.15	56.61±7.92	35.11±3.8	0	21.47±3.91	320.23±7.22	600.46±17.38
	Delphinidin-3-O-(6-O-acetyl-glucoside)	0	0.27±0.07	0.58±0.33	1.04±0.2	0	14.64±2.04	61.52±3.85	117.36±4.99	0	1.6±0.28	1.18±0.37	0.53±0.11	0	3.2±0.72	42.93±2.7	53.26±10.19
	Cyanidin-3-O-(6-O-acetyl-glucoside)	0	0.14±0.04	0.57±0.16	1.2±0.34	0	4.96±1.06	24.59±2.87	39.06±2.8	0	0.52±0.09	1.54±0.2	0.95±0.09	0	0.9±0.26	10.75±0.6	10.85±0.34
	Petunidin-3-O-(6-O-acetyl-glucoside)	0	0.37±0.06	0.69±0.28	1.29±0.14	0	8.94±0.9	41.34±1.1	68.47±3.09	0	1.58±0.35	1.67±0.44	0.91±0.13	0	2.52±0.53	31.34±1.04	35.45±1.22
	Delphinidin-3-O-(6-O-p-coumaryl-glucoside)	0	0.09±0.02	0.39±0.11	0.82±0.43	0	1.44±0.04	10.93±0.58	22.32±1.26	0	0.15±0.02	1.72±0.93	0.55±0.32	0	0.42±0.1	15.03±0.47	13.85±1.05
	Peonidin-3-O-(6-O-acetyl-glucoside)	0	1.41±0.23	4.71±1.32	7.53±1.51	0	10.01±1.13	47.67±1.98	70.07±4.65	0	2.2±0.57	8.59±0.63	6.94±0.32	0	3.43±0.58	35.95±1.9	43.74±2.56
	Malvidin-3-O-(6-O-acetyl-glucoside)	0	10.08±2.67	32.19±7.54	55.55±6.2	0	37.61±3.78	175.12±3.37	332.19±20.59	0	12.43±3.02	76.21±6.46	45.33±3.26	0	17.3±2.44	250.4±6.94	438.51±17.75
	Cyanidin-3-O-(6-O-p-coumaryl-glucoside)	0	0	0.04±0.01	0.06±0.02	0	0.04±0.01	0.22±0.02	0.46±0.17	0	0	0.1±0.02	0.09±0.01	0	0.03±0.02	0.27±0.09	1.33±0.11
	Malvidin-3-O-(6-O-caffeoyl-glucoside)	0	0.05±0.01	0.25±0.07	0.45±0.1	0	0.97±0.12	5.24±0.46	8.87±0.68	0	0.13±0	1.12±0.13	0.89±0.03	0	0.24±0.07	3.45±0.11	7.18±0.75
	Petunidin-3-O-(6-O-p-coumaryl-glucoside)	0	0.1±0.01	0.34±0.09	0.6±0.05	0	0.8±0.06	5.76±0.19	11.88±0.12	0	0.14±0.03	0.77±0.09	0.57±0.04	0	0.3±0.08	8.04±0.12	7.21±0.82
	Peonidin-3-O-(6-O-p-coumaryl-glucoside)	0	0.68±0.1	3.02±1.02	4.99±1.13	0	2.65±0.17	13.88±0.38	29.64±4.59	0	0.54±0.11	4.38±0.18	4.61±0.23	0	1.23±0.24	18.71±0.85	23.27±2.2
	Malvidin-3-O-( 6-O-p-coumaryl -glucoside)	0	2.76±0.81	12.7±3.45	21.98±3.17	0	5.85±0.95	34.56±2.52	96.55±4.6	0	1.73±0.42	26.2±2.09	20.84±0.91	0	3.01±0.52	80.37±2.68	143.39±11.07
Flavonol	Myricetin-3-O-glucuronide	0.11±0.01	0.14±0.05	0.39±0.15	0.55±0.17	0.13±0.1	0.64±0.09	3.76±0.43	10.16±0.5	0.09±0.02	0.16±0.06	0.37±0.15	0.34±0.07	0.24±0.03	0.84±0.12	5.08±0.41	4.92±0.63
	Myricetin-3-O-galactoside	0.02±0.01	0.07±0.02	0.06±0	0.39±0.28	0.06±0.04	1.12±0.07	4.9±1.07	9.63±1.07	0.05±0.03	0.14±0.1	0.2±0.06	0.23±0.02	0.27±0.04	0.19±0.01	5.08±0.21	4.78±0.43
	Myricetin-3-O-glucoside	0.14±0	0.32±0.19	1.27±0.27	3.87±1.85	0.36±0.14	1.79±0.11	11.61±1.04	29.98±1.61	0.21±0.05	0.47±0.09	2.18±0.53	2.98±0.12	0.47±0.02	1.2±0.14	17.2±1.49	19.67±2.11
	Quercetin-3-O-galactoside	0.06±0	0.03±0.01	0.13±0.05	0.62±0.39	0.66±0.3	0.35±0.1	1.53±0.17	2.48±0.38	0.23±0.28	0.13±0.03	0.2±0.08	0.51±0.1	1.96±0.21	1.87±0.24	3.05±0.43	3.33±0.33
	Quercetin-3-O-glucuronide	6.91±0.68	3.26±0.43	3.57±1.27	6.18±1.4	17.2±7.67	9.14±2.34	10.16±0.68	11.96±1.68	9.59±2.12	5.83±0.78	3.86±1.04	4.58±0.23	38.62±4.73	31.34±4.41	30.16±1.44	17.98±2.36
	Quercetin-3-O-rutinoside	0.7±0.03	0.58±0.02	1.5±0.53	1.68±0.71	3.09±1.25	2.85±0.54	7.8±1.79	18.22±1.63	0.74±0.26	0.96±0.17	3.25±0.53	2.06±0.38	6.25±0.77	6.68±0.54	14.15±3	17.21±3.38
	Quercetin-3-O-glucoside	0.83±0.06	0.68±0.14	1.53±0.37	7.35±4.18	3.98±1.88	2.6±1.18	8.67±2.55	11.36±1.28	1.1±0.4	1.35±0.19	2.24±0.84	5.88±0.17	12.58±1.4	12.68±1.58	17±0.82	15.24±0.8
	Laricitrin-3-O-galactoside	0.08±0.01	0	0	0.07±0.04	0	0.09±0.02	0.05±0	0.32±0.03	0.01±0.02	0.04±0.01	0.1±0.02	0.1±0.03	0	0.01±0.02	0.43±0.02	0.85±0.26
	Laricitrin-3-O-glucoside	0.33±0.06	0.04±0.03	0.35±0.08	1.25±0.61	0.33±0.05	0.12±0.05	0.83±0.1	2.99±0.16	0.36±0.14	0.2±0.05	0.86±0.26	1.2±0.06	0.39±0.05	0.13±0.11	2.64±0.14	4.45±0.66
	Kaempferol-3-O-galactoside	0	0	0.03±0.02	0.18±0.09	0	0.58±0.14	2.57±0.51	3.56±0.51	0	0	0	0	0.14±0.01	0.18±0.05	0.72±0.33	0.56±0.15
	Kaempferol-3-O-glucuronide	0	0	0.01	0.11±0.08	0	0.82±0.06	0.28±0.05	0.34±0.01	0	0.03±0	0.08±0.03	0.11±0.04	0.24±0.03	0.29±0.04	0.69±0.07	0.96±0.5
	Kaempferol-3-O-glucoside	0	0.04±0.02	0.12±0.03	0.47±0.26	0	0	3.49±0.4	6.37±0.47	0	0.12±0.04	0.05±0.02	0.09±0	0.35±0.04	0.69±0.08	3.6±0.1	3.41±0.34
	Isorhamnetin-3-O-glucoside	0.05±0.01	0.03±0.02	0.48±0.12	1.82±0.83	0	0.14±0	0.81±0.08	3.1±0.53	0	0.02±0.02	0.81±0.18	0.66±0.2	0	0.13±0.05	1.72±0.74	3.05±1.33
	Syringetin-3-O-glucoside	0	0.13±0.02	0.56±0.21	0.82±0.23	0	1.2±0.07	0.61±0.12	3.42±0.22	0	0.17±0.01	0.69±0.22	1.71±0.04	0	0.36±0.07	3.37±0.46	3.76±0.47
Flavan-3-ol	Epicatechin-3-O-gallate	327.06±24.73	106.47±19.2	89.78±8.9	119.23±13.94	162.81±46.48	146.93±2.58	129.39±8.33	125.04±41.07	164.38±58.54	116.41±12.36	64.83±0.71	44.09±3.58	113.1±39.19	121.2±37.11	48.27±15.84	73.39±22.06
	Epigallocatechin	272.94±42.77	44.26±2.74	164.28±19.04	121.08±38.43	201.09±20.13	197.32±30.12	254.81±40.5	233.59±45.9	173.02±11.86	161.55±31.46	176.54±22.77	168.28±8.6	147.64±26.34	149.64±50.88	155.59±22.12	45.69±2.85
	Catechin	100.09±3.42	46.81±7.32	57.69±12.99	61.44±4.63	72.42±18.94	80.62±4.94	75±1.85	84.9±20.49	61.29±16.64	49.69±6.16	40.67±2.67	36.8±2.84	39.35±6.31	52.31±7.03	43.83±5.82	45.13±9.59
	Epicatechin	995.72±62.49	563.3±30.88	633.79±83.9	627.37±58.57	804.84±122.69	880.04±50.6	893.42±76.07	1119.53±131.34	766.38±56.03	586.59±36.05	526.24±55.83	443.53±27.52	538.63±63.46	645.36±99.75	557.45±63.41	562.75±64.04
Table S2b. The flavonoid composition and content in Riesling grapes in 2014 and 2015 (mg/kg FW).
Flavonoid	Compound	2014 Summer				2014 Winter				2015 Summer				2015 Winter
		E-L 31	E-L 35	E-L 36	E-L 38	E-L 31	E-L 35	E-L 36	E-L 38	E-L 31	E-L 35	E-L 36	E-L 38	E-L 31	E-L 35	E-L 36	E-L 38
Flavonol	Quercetin-3-O-galactoside	0.25±0.04	0.14±0.06	0.11±0.06	0.09±0.02	0.45±0.06	0.35±0.11	0.34±0.08	0.54±0.14	0.2±0.02	0.19±0.04	0.11±0.05	0.16±0.01	0.88±0.21	0.33±0.08	0.56±0.07	0.77±0.01
	Quercetin-3-O-glucuronide	28.07±3.23	9.25±0.23	7.49±1.2	10.51±1.83	22.9±3	21.92±3.66	22.5±1.91	13.85±1.97	18.48±1.67	16.11±0.85	8.23±0.45	8.6±0.89	50.08±11.19	25.75±2.06	26.87±4.44	25.94±0.36
	Quercetin-3-O-rutinoside	2.21±0.21	1.34±0.08	1.3±0.33	1.36±0.06	3.28±0.25	5.43±0.81	4.48±0.48	1.88±0.46	1.99±0.26	3.21±0.61	1.42±0.24	1.54±0.25	8.66±2.07	4.48±0.63	5.84±1.05	6.88±0.09
	Quercetin-3-O-glucoside	2.17±0.12	1.42±0.09	2.82±0.94	1.49±0.12	2.66±0.22	5.05±0.61	4.55±0.55	5.54±1.16	2.18±0.3	4.09±1.08	3.06±0.74	4.07±0.62	8.79±2.18	3.83±0.61	7.2±1.49	8.88±0.12
	Kaempferol-3-O-galactoside	0	0	0	0	0.01±0	0.06±0.02	0.06±0.01	0.25±0.07	0	0.03±0.01	0.02±0.02	0.04±0.01	0.1±0.05	0.03±0.01	0.17±0.08	0.19±0.01
	Kaempferol-3-O-glucuronide	0.09±0.01	0.24±0.01	0.58±0.19	0.25±0.02	0.32±0.02	1.14±0.13	0.9±0.15	0.47±0.18	0.25±0.07	0.87±0.25	0.63±0.16	0.84±0.15	1.41±0.4	0.81±0.16	1.25±0.32	1.3±0.02
	Kaempferol-3-O-glucoside	0	0.05±0.02	0.23±0.12	0.05±0.01	0.04±0.01	0.25±0.05	0.28±0.05	1.31±0.39	0.03±0.02	0.22±0.09	0.24±0.1	0.41±0.09	0.29±0.11	0.15±0.05	0.69±0.32	0.85±0.02
	Isorhamnetin-3-O-glucoside	0.1±0.02	0	0.01±0.01	0.02±0.01	0.01±0.01	0.04±0.01	0.11±0	0.13±0.01	0.01±0.01	0.01±0.01	0.01±0.01	0.02±0	0.04±0.03	0.03±0.01	0.19±0.02	0.2±0.02
Flavan-3-ol	Epicatechin-3-O-gallate	362.39±52.15	176.64±19.53	35.12±2.35	139.82±29.02	151.34±16.39	170.4±48.6	95.42±15.71	114.59±15.02	107.72±33.91	70.44±15.65	40.27±0.2	50.35±8.24	91.8±14.58	97.41±44.88	89.43±49.38	56.82±27.47
	Epigallocatechin	121.84±97.33	89.1±1.35	78.49±1.15	96.72±3.27	109.58±16.64	123.87±9.5	105.33±35.67	71.59±18.29	115.29±25.06	83.11±20.09	78.83±6.06	90.65±22.07	119.12±9.12	98.6±24.89	104.92±22.81	22.72±10.44
	Catechin	71.07±7.27	42.72±3.23	29.54±0.96	43.43±4.81	34.92±1.26	66.8±10.87	50.31±4.71	58.11±10.92	35.42±6.6	26.24±7.39	22.21±6.14	25.54±2.38	32.87±2.86	35.32±7.7	39.17±11.18	35.99±18.92
	Epicatechin	852.29±117.16	518.83±20.65	349.25±11.6	525.45±69.68	582.16±27.38	989.95±100.46	642.37±67.63	786.8±67.76	552.7±58.84	411.31±63.02	380.17±65.72	372.13±36.14	534.76±29.92	477.16±77.3	542.88±98.2	508.91±174.42

## Sheet: Table S3
Table S3. Expression profiles of candidate transcripts related to flavonoid biosynthesis pathway. The colored bars represent the percentage of transcripts for each transcript with 0% being white to 100% being dark red.
Gene_ID	Annotation	Cabernet Sauvignon (FPKM)							Riesling (FPKM)
		Summer			Winter				Summer			Winter
		E-L35	E-L36	E-L38	E-L35	E-L36	E-L38		E-L35	E-L36	E-L38	E-L35	E-L36	E-L38		Color
VIT_200s2849g00010	PAL	2.31333	1.27667	11.6167	15.9233	26.6133	30.79		5.37	9.96833	0.666667	17.0433	8.43667	5.50333		0
VIT_206s0004g02620	PAL	3.68333	7.01333	6.29667	30.6833	54.14	24.73		0.966667	0.27	0.793333	5.23	2.26333	1.27333		20
VIT_208s0040g01710	PAL	3.22667	5.72667	19.0667	15.1067	28.95	37.3733		7.28667	15.7367	4.58	19.85	24.82	8.61		40
VIT_213s0019g04460	PAL	14.4	21.31	27.6467	54.4667	153.313	89.9133		3.09667	3.57333	1.84333	9.89667	17.5833	8.87		60
VIT_216s0039g01100	PAL	4.88	2.97333	19.6733	28.1767	45.98	49.15		10.7067	16.5283	4.24667	53.8967	27.3933	9.86667		80
VIT_216s0039g01110	PAL	0.786667	0.283333	3.08667	4.57	7.71	5.32		2.43	2.4	0.21	8.33	3.05667	1.27333		100
VIT_216s0039g01120	PAL	1.58333	0.553333	6.92667	11.4467	14.5	16.6733		2.47333	6.75167	1.37333	16.92	7.21	2.98667
VIT_216s0039g01130	PAL	1.81667	0.643333	7.99667	10.51	15.3367	15.6133		4.48	5.645	1.22667	15.9767	6.56667	2.58667
VIT_216s0039g01170	PAL	2.41333	1.28333	14.93	23.59	36.8467	43.9333		7.22	9.62833	1.21333	22.8267	15.2767	10.7433
VIT_216s0039g01300	PAL	0.736667	0.366667	5.32	6.04667	8.23667	14.27		0.256667	1.725	0.06	3.01667	1.63667	2.59333
VIT_216s0039g01320	PAL	0.44	0.48	2.92	9.78667	13	16.6367		1.74333	7.40833	0.146667	8.58667	5.71333	3.27333
VIT_206s0004g08150	C4H	25.82	31.2333	54.3567	54.8733	140.663	117.253		33.26	33.2633	10.9	51.3233	49.8867	32.9333
VIT_211s0065g00350	C4H	4.33333	2.82667	8.23667	32.9867	26.4333	28.6233		15.0933	23.725	2.85667	84.2167	61.2333	11.2733
VIT_211s0078g00290	C4H	0.196667	0.1	0.683333	2.74333	3.89667	6.31333		0.686667	3.96167	0.143333	1.65	1.82333	0.26
VIT_206s0061g00450	4CL	35.4167	37.5033	34.9767	33.6733	16.9567	20.1533		56.73	38.17	59.0767	58.1467	40.65	24.0067
VIT_211s0052g01090	4CL	6.13333	5.76667	20.2267	27.3367	33.1267	54.5433		11.2433	13.2233	3.05667	39.7133	25.6633	11.98
VIT_216s0039g02040	4CL	4.47	6.39333	7.82333	10.84	19.0267	13.2167		7.10333	4.84667	6.07	14.95	7.25667	3.25667
VIT_216s0050g00390	4CL	33.7167	44.13	50.37	77.4833	50.2567	133.623		32.8133	58.9067	65.69	49.44	47.0533	133.073
VIT_205s0136g00260	CHS3	190.397	190	114.183	364.93	1101.88	391.363		7.67667	3.73	4.10667	18.86	14.88	7.05333
VIT_214s0068g00920	CHS1	38.8567	58.3167	59.1533	96.66	246.587	178.397		6.94667	7.12333	4.62667	20.4633	10.9933	26.1267
VIT_213s0067g02870	CHI	22.3367	25.8	25.43	30.0267	55.07	18.9167		16.6067	15.3233	18.7033	18.7167	15.9733	16.6233
VIT_213s0067g03820	CHI	28.3433	35.56	37.6133	67.45	106.067	56.64		19.34	38.1133	20.0567	42.85	34.46	66.84
VIT_202s0025g02960	F3H	19.8667	23.1833	52.1033	23.6167	2.94667	7.34333		26.16	34.8033	34.12	69.7333	10.56	16.2867
VIT_204s0023g03370	F3H	48.66	52.93	51.77	119.423	317.463	102.417		7.54667	5.56	2.13667	8.76667	6.67	2.62333
VIT_213s0047g00210	F3H	6.69	2.81333	2.10667	5.83333	1.07667	1.15667		6.19333	1.53	2.28667	2.77	5.11333	0.793333
VIT_216s0098g00860	F3H	22.4567	45.71	35.2867	43.1867	27.5267	18.52		10.5267	1.99333	8.16333	22.8767	30.6767	3.70333
VIT_218s0001g14310	F3H	68.2533	95.7267	126.91	94.47	101.07	195.54		61.4733	88.8267	80.9267	64.9033	106.753	175.677
VIT_203s0063g01690	F3' H	4.2	1.44	0.946667	18.0667	1.27333	0.903333		3.43	1.98	6.33	12.9133	2.84	0.92
VIT_209s0002g01090	F3 'H	13.2167	12.95	21.96	36.9033	44.8933	14.5133		5.43	1.68667	1.36333	13.8867	7.8	1.48333
VIT_206s0009g02810	F3'5' H	15.55	21.3533	18.7167	35.3267	90.6533	54.8567		0.546667	0	0.13	0.466667	0.243333	0.14
VIT_206s0009g02830	F3'5' H	18.3067	28.2767	19.5767	54	88.02	37.7733		0.606667	0	0.173333	0.82	0.106667	0.14
VIT_206s0009g02840	F3'5' H	5.15667	6.54333	5.77667	16.6633	32.6033	19.1967		0.153333	0	0	0.286667	0	0
VIT_206s0009g02970	F3'5' H	10.8767	13.82	10.8967	26.0333	58.1633	30.3633		0.34	0	0	0.396667	0	0
VIT_206s0009g03000	F3'5' H	1.24333	1.73333	2.91	2.49667	12.06	12		1.95667	0	0.203333	0.663333	0.123333	0.146667
VIT_206s0009g03010	F3'5' H	3.80667	4.66333	8.42	9.22	29.59	19.9333		3.63	0.0966667	0.146667	1.94667	0	0.0933333
VIT_215s0048g01000	DFR	3.37	3.48	4.23667	13.6467	9.14667	14.04		10.6	4.46667	7.74333	15.8833	5.9	0.573333
VIT_215s0048g01010	DFR	7.40333	2.80333	5.7	7.45333	2.75667	3.55667		13.58	7.73667	10.6167	10.5533	9.74667	3.51333
VIT_216s0039g02350	DFR	12.3967	4.88667	6.97667	18.1467	12.92	3.80667		9.60333	10.6633	5.05	24.26	15.95	3.01
VIT_218s0001g12800	DFR	39.57	32.04	29.8367	85.62	114.497	49.4967		28.82	31.1067	29	49.7267	55.51	67.09
VIT_219s0014g04980	DFR	62.6367	45.32	37.7767	24.8367	49.99	14.4967		72.1167	32.8967	66.79	22.4367	53.1333	9.26
VIT_202s0025g01260	DFR	2.06667	1.21333	0.586667	0.303333	0.0233333	0.03		10.5567	1.99	6.43	4.79333	2.00333	0.0333333
VIT_202s0025g04720	LDOX	86.1933	89.5667	53.5933	136.737	280.55	82.9267		13.8133	13.8633	11.27	15.96	32.4733	27.83
VIT_208s0105g00380	LDOX	122.487	171.677	118.103	125.76	56.8767	88.0867		40.6067	40.8167	27.4033	59.2733	28.8133	14.0933
VIT_211s0118g00390	FLS	48.06	25.8933	23.0833	35.8633	80.3467	15.7367		54.7	51.5033	28.6133	25.5567	75.29	32.5233
VIT_218s0001g03430	FLS5	12.9967	29.42	42.0167	5.74667	5.82667	16.1033		29.95	30.97	49.8267	21.6233	23.2	63.6767
VIT_218s0001g03470	FLS4	0.223333	0.436667	0.803333	0	0.276667	8.57333		0.27	1.52	1.02333	0.546667	0.293333	1.34333
VIT_200s0361g00040	ANR	0.503333	0.723333	0.283333	1.31333	0.633333	0.42		1.7	1.64667	1.13667	4.08667	1.01667	0.82
VIT_201s0011g02960	LAR1	2.75667	1.91333	1.63333	4.75667	4.62333	1.5		5.33	3.25667	4.75667	2.36	5.30667	2.03
VIT_217s0000g04150	LAR2	10.7467	10.72	3.78333	6.95667	7.21667	8.27		15.4833	9.08667	14.1867	26.6267	29.58	4.18
VIT_211s0052g01600	GT5	0.51	0.936667	1.48	0.476667	0.196667	2.87		0.306667	1.84	1.38	0.99	0.33	2.56667
VIT_211s0052g01630	GT6	0.276667	0.42	0.57	0.38	0.13	2.42		0.163333	0.66	0.54	0.496667	0.376667	1.35333
VIT_211s0052g01580	GT3	0.0166667	0	0	0.0366667	0	0.0733333		0.0233333	0	0	0.02	0	0
VIT_200s0218g00170	RhaT1	13.2133	5.44667	10	11.35	15.3533	11.9333		10.5567	12.2667	4.94333	11.1633	12.07	7.49667
VIT_216s0039g02230	UFGT	39.8633	53.1333	38.0367	48.4767	123.463	48.2867		4.85667	3.78667	6.51	3.63333	5.47	4.95
VIT_205s0062g00300	53GT	0.57	0.126667	2.15333	4.39	0.366667	1.91667		0.243333	4.40667	0.906667	21.3533	0.25	0.06
VIT_205s0062g00310	53GT	2.26667	0.533333	2.06	9.39333	0.69	1.51333		0.623333	8.61	2.55667	51.6633	1.32	0.266667
VIT_201s0010g03470	AOMT	1.15	1.49333	0.676667	1.89667	3.25	1.53667		0.103333	0	0	0	0	0.11
VIT_201s0010g03490	AOMT	5.8	12.5467	6.42333	16.23	33.3333	10.81		0.123333	0.03	0	0.00666667	0	0
VIT_201s0010g03510	AOMT	33.3167	45.5967	24.74	71.6567	122.57	39.9533		0.0733333	0.0166667	0.0533333	0.58	0.446667	0.05
VIT_203s0017g00870	3AT	15.3967	20.67	16.52	27.98	51.8467	19.6633		0.146667	0.0133333	0.0166667	0.353333	0.18	0
VIT_202s0033g00410	MYBA1	6.92	12.2167	10.92	13.53	20.15	4.91
VIT_202s0033g00380	MYBA1	9.63333	8.05	7.49667	36.7067	53.6433	27.8333		1.86	8.21333	0	2.41667	24.08	36.1167
VIT_202s0033g00390	MYBA2	27.22	32.3633	30.9033	106.937	147.253	94.1967		3.63667	19.2067	0.563333	7.03667	81.11	87.07
VIT_202s0033g00450	MYBA3	9.31333	7.83333	4.13667	35.9667	54.4367	23.24		0.32	2.66333	0.11	0.95	18.71	15.8867
VIT_207s0005g03340	MYB14	8.49333	2.58	4.21667	12.4	10.6567	14.0867		5.66667	8.74333	0.863333	7.32333	6.75667	1.95
VIT_205s0049g01020	MYB15	12.5167	4.29333	17.15	45.61	44.72	55.4033		20.8433	28.92	9.31333	28.05	53.2567	55.7333
VIT_215s0046g00170	MYBPA1	7.42333	5.93667	7.26667	2.59667	5.82	1.91333		7.94	1.76667	2.75	3.45333	3.37667	0.443333
VIT_211s0016g01320	MYBPA2	0.1	0.1	0	0	0	0		0.05	0	0	0.1	0	0
VIT_208s0007g07230	MYB5a	6.75	3.08333	2.4	11.5633	2.7	3.81		8.32333	5.7	7.45	19.2667	4.20667	6.48667
VIT_206s0004g00570	MYB5b	13.17	17.6867	19.94	21.1233	27.3433	40.8567		15.6233	25.7633	15.8567	16.3367	13.4333	36.7633
VIT_207s0005g01210	MYBF1	0.83	0.346667	0.0233333	0.956667	0.216667	0.18		1.16	0.06	0.426667	1.41667	0.32	0.353333
VIT_201s0011g04760	MYBC2-L1	16.2667	10.8933	14.7367	13.0367	25.93	13.2733		21.57	11.3933	18.3533	13.4667	16.4033	12.9667
VIT_217s0000g02660	MYBC2-L2	0	0	0	0.0233333	0.08	0
VIT_214s0006g01620	MYBC2-L3	2.31333	0.39	0.59	0.603333	2.34	0.506667		0	0	0	0.0233333	0.0533333	0.02
VIT_207s0005g01450	bZIPC22	23.5233	5.12667	10.4	74.21	14.55	17.3167		25.8367	20.6267	12.56	82.3067	24.59	26.3667
VIT_215s0046g02560	MYCA1	3.73333	3.8	2.93667	4.25333	2.93	2.44333		4.73667	4.13333	4.94333	6.48	3.51	4.41
VIT_207s0104g00090	MYC1	17.6667	26.8367	27.2367	23.5267	22.8867	21.0133		18.33	10.43	23.2533	19.47	14.22	21.6733
VIT_203s0038g02310	MYB4a	55.22	32.4767	33.8933	56.9467	68.76	43.85		71.9367	36.3033	45.4367	43.7167	81.4167	34.7967
VIT_204s0023g03710	MYB4b	0.883333	0.16	0.28	0.103333	0.18	0.12		0.32	0.106667	0.213333	0.24	0.143333	0.0833333
VIT_207s0031g02560	UVR1	15.8533	16.32	11.5633	14.8633	5.27333	6.23667		22.9567	16.4933	24.46	25.7467	17.08	9.32333
VIT_204s0008g05210	HY5	23.1767	38.89	30.6167	6.31667	5.76	6.33333		24.59	14.36	41.7567	6.26333	9.08	13.29
VIT_205s0020g01090	HYH	3.93667	6.58	6.70667	3.81667	2.23333	4.21667		4.66333	9.91333	9.04	4.95333	3.9	5.75333
VIT_212s0059g01420	COP1-1	4.85333	4.61667	5.77	6.13667	4.89	10.7067		5.04333	6.86333	4.07333	7.15667	5.38333	11.0167
VIT_210s0523g00030	COP1-2	6.87	10.7867	10.1233	8.71	4.63	10.5667		5.95	8.57	8.30667	8.49333	6.26667	11.8367
VIT_210s0042g00920	STS	1.43	0.286667	4.13667	9.89667	7.69667	7.89667		3.43667	2.98667	0.686667	15.1433	1.87667	1.93333
VIT_216s0100g00750	STS	1.27	1.01333	12.35	13.9367	13.73	29.48		2.27667	9.36333	0.326667	5.28333	5.17	3.00667
VIT_216s0100g00770	STS	1.15	1.52	18.16	14.2267	22.0333	41.4467		5.63667	25.83	0.773333	18.94	7.53	4.24333
VIT_216s0100g00780	STS	1.15333	1.05667	11.5533	9.02	16.0867	26.9967		3.83333	14.2	0.733333	11.52	6.15	5.16
VIT_216s0100g00800	STS	1.02	0.12	3.77333	10.4167	7.16333	9.94667		2.88667	4.77	0.21	9.69333	1.08333	1.17667
VIT_216s0100g00830	STS	2.44333	1.83333	14.3367	19.1533	20.3933	34.8067		1.23667	4.51333	0.0833333	6.14333	3.39333	1.04
VIT_216s0100g00840	STS	0.41	0.126667	2.12	5.04333	3.60333	4.61333		0.266667	2.31	0.113333	5.77	1.50667	0.656667
VIT_216s0100g00850	STS	1.8	0.253333	7.21	12.9633	11.5333	10.38		0.32	1.21333	0.546667	5.55	2.09	1.15667
VIT_216s0100g00900	STS	2.36333	1.00333	11.2	12.1	16.3733	17.4467		4.15667	0.465	0.89	14.23	2.34667	1.67667
VIT_216s0100g00910	STS	3.69667	3.91333	35.0467	36.1367	46.2467	71.0767		11.4	2.33	2.38667	52.8	19.7333	10.62
VIT_216s0100g00930	STS	1.2	0.446667	3.64	10.4	9.83333	8.69667		1.16333	0.475	0	14.38	2.01	3.13667
VIT_216s0100g00940	STS	1.88	0.693333	8.91333	9.72667	11.57	19.3133		3.52	0.565	0.86	19.3533	2.71333	1.94333
VIT_216s0100g00950	STS	2.73333	1.94333	13.7233	19	25.87	22.3		3.82667	0.125	0.666667	7.10333	4.13667	1.54333
VIT_216s0100g00960	STS	1.75333	1.42	10.3067	12.3967	20.82	12.88		2.83	0.085	0.86	12.3367	2.2	1.61
VIT_216s0100g00990	STS	5.93	3.02333	26.4767	34.18	47.5533	37.49		6.62	1.215	1.01667	15.4833	8.67	1.56667
VIT_216s0100g01000	STS	3.75667	1.67667	15.4933	17.1067	20.9067	22.73		4.75	0.955	1.19667	21.7367	5.33667	3.39333
VIT_216s0100g01010	STS	4.61	2.35667	20.53	33.08	46.0167	42.3833		1.54	0	0	3.90333	3.62333	1.03667
VIT_216s0100g01020	STS	3.97333	2.03333	19.2633	31.9833	52.4067	73.55		9.16	1.25	1.09	24.7267	12.7833	6.61
VIT_216s0100g01130	STS	1.21	1.70667	11.2033	7.31333	12.11	16.38		3.21333	0.465	0.92	12.72	6.03667	3.89667
VIT_216s0100g01140	STS	0.656667	0.736667	5.99667	4.46667	8.70333	12.2333		6.21333	1.77	0.22	4.06667	2.59667	1.88667
VIT_216s0100g01150	STS	0.39	0.21	2.32	3.08	3.58	4.90667		2.42333	0.735	0.17	4.38667	1.29	0.77
VIT_216s0100g01160	STS	2.54333	0.763333	12.62	11.76	16.27	25.8133		1.29667	0.185	0.753333	16.2367	8.41	3.94667
VIT_216s0100g01170	STS	9.18333	5.63333	68.3867	55.8967	77.6367	180.56		10.2633	1.375	2.32667	35.01	24.9133	18.33
VIT_216s0100g01070	STS	0.9	0.436667	8.97	6.51667	9.66333	30.89		20.4067	3.545	0.616667	5.57333	3.33333	3.60333

## Sheet: Table S4
Table S4. Expression profiles of candidate transcripts related to hormone pathways. The log2-transformed FPKM values (Winter/Summer) are represented by the color map. Bold texts indicate statistical DEGs.
Gene ID	No.	Component	Cabernet Sauvignon (log2 FC)			Riesling (log2 FC)				Cabernet Sauvignon (FPKM)						Riesling (FPKM)
			E-L35	E-L36	E-L38	E-L35	E-L36	E-L38		E-L35	E-L36	E-L38	E-L35	E-L36	E-L38	E-L35	E-L36	E-L38	E-L35	E-L36	E-L38
ABA										Summer			Winter			Summer			Winter
VIT_210s0003g03750	1	NCED2	1	0.675588	0.442101	0.346604	0.114716	-1.07356		10.3833	5.57	3.47667	21.4433	8.89667	4.72333	5.99	7.29	4.56	7.61667	7.89333	2.16667
VIT_219s0093g00550	1	NCED3	3.55385	1.97478	2.5531	1.91203	1.01197	-0.996234		7.77333	5.67333	2.34	91.29	22.3	13.7333	6.04333	8.4	6.37667	22.7433	16.94	3.19667
VIT_205s0051g00670	1	NCED6	1.20305	1.52523	1.56864	0.916261	1.64672	2.51683		1.03667	0.876667	0.79	2.38667	2.52333	2.34333	0.443333	0.94	0.373333	0.836667	2.94333	2.13667
VIT_213s0019g01010	2	Xanthoxin dehydrogenase	-0.55642	-0.700756	-1.17558	-0.774515	0.491764	-1.7512		31.3633	24.7433	21.5267	21.3267	15.2233	9.53	57.4767	16.8733	45.85	33.6	23.7267	13.62
VIT_218s0041g02410	3	Abscisic aldehyde oxidase	-0.16262	0.446746	-0.0162102	0.583238	1.55141	-2.09998		0.656667	0.45	0.596667	0.586667	0.613333	0.59	1.86	0.58	1.54333	2.78667	1.7	0.36
VIT_202s0087g00710	4	ABA 8'-hydroxylase	1.52611	2.2667	1.15496	1.61708	1.54926	1.75837		3.28	1.36667	1.54333	9.44667	6.57667	3.43667	2.56667	3.5	1.94	7.87333	10.2433	6.56333
VIT_201s0011g00760	5	Abscisate β-glucosidase	-0.631186	-0.658432	0.656882	0.28752	-0.679273	1.49611		3.33	2.38333	2.54333	2.15	1.51	4.01	9.25	31.2367	9.09667	11.29	19.5067	25.66
VIT_205s0077g01550	6	PSY/PSL	5.25703	2.54196	-0.0404957	1.164	-0.0653783	4.80774		3.10667	9.68333	198.223	109.57	50.2367	192.737	13.0133	30.034	1.69	29.16	28.7033	42.79
VIT_202s0012g01270	6	PSY/PSL	1.0752	0.484795	-0.828946	0.374891	1.79746	-1.95968		25.5333	18.4867	25.0767	51.84	25.87	14.1167	18.31	10.1533	34.4967	23.7433	31.2233	8.48333
VIT_214s0066g00275	6	PSY/PSL	0.755246	-1.55459	-0.692603	0.792418	-0.794952	0.45758		0.993333	4.23	4.59	1.67667	1.44	2.84	2.12667	4.34333	8.74333	3.68333	2.50333	12.0067
VIT_215s0046g01050	6	PSY/PSL	0.269019	1.34239	1.72817	0.380171	-0.922601	1.39492		9.75667	1.49333	3.95	11.7567	3.78667	13.0867	11.5867	12.1567	4.30333	15.08	6.41333	11.3167
VIT_216s0050g02680	7	PP2C	1.51936	6.03294	5.25448	-0.638155	1.26097	5.53534		2.16667	0.433333	0.173333	5.97667	25.3533	6.61667	1.47333	12.07	0.21	0.946667	25.5833	9.37333
VIT_201s0150g00510	7	PP2C	-1.85958	2.69259	3.33909	0.804361	-0.393277	1.52853		1.5	0.0933333	0.0833333	0.413333	0.53	0.87	4.82333	4.38667	1.84667	8.42333	3.34	5.09667
VIT_213s0067g01270	7	PP2C	1.53778	2.26485	0.560273	3.1474	0.36969	0.843216		2.48667	0.99	2.03	6.92667	4.27	2.99333	2.91667	3.74333	1.34333	25.8433	4.83667	2.41
VIT_211s0016g03180	7	PP2C	1.42177	2.052	2.7687	1.03534	0.610722	1.80348		16.1067	10.3633	5.16	41.5933	38.5033	36.17	21.3067	24.0533	14.2733	43.67	36.73	47.72
VIT_207s0129g00520	7	PP2C	1.52768	1.56843	1.94114	2.19686	0.601978	0.427579		2.48333	0.75	1.31333	7.16	1.98667	5.04333	3.96667	3.93333	3.91333	18.41	5.97	5.26333
VIT_201s0011g03910	7	PP2C	-0.214559	-1.75577	-2.17495	0.124721	-1.07416	-0.831012		23.47	43.8967	59.15	20.2267	11.5867	13.5033	21.78	35.7933	34.2267	23.7467	17	19.24
VIT_206s0004g06840	7	PP2C	-0.222478	-1.11993	0.0296261	-0.0562095	-0.518498	-1.03663		27.9433	51.2267	41.29	23.95	21.0833	42.1467	44.2267	37.33	67.51	42.5367	26.06	31.59
VIT_204s0008g01420	7	PP2C	0.829485	0.438919	1.37127	0.966535	0.306356	1.16068		8.65667	6.74	5.85	15.3833	9.13667	16.3133	7.12333	5.03	4.47333	13.92	6.22	10.3233
VIT_205s0020g01460	7	PP2C	0.751486	-0.614147	0.438652	0.640252	-1.1295	1.11733		11.7967	15.48	21.36	19.86	10.1133	28.95	10.58	16.6567	12.1567	16.49	7.61333	25.2733
VIT_200s0179g00140	7	PP2C	0.196937	0.459568	0.686427	0.426155	-0.592748	0.957517		3.07667	3.21667	3.15667	3.52667	4.42333	5.08	2.04667	3.09667	2.24	2.75	2.05333	4.35
VIT_202s0025g01390	7	PP2C	-1.65926	4.90689	4.0123	1.02359	2.21299	3.37388		0.863333	0.0166667	0.0966667	0.273333	0.5	1.57333	0.303333	0.293333	0.1	0.616667	1.36	1.03667
VIT_218s0001g03620	7	PP2C	0.723065	1.28042	2.12772	0.492269	0.134086	-0.290691		1.46	0.893333	1.05333	2.41	2.17	4.60333	4.10667	3.97	3.16	5.77667	4.35667	2.58333
VIT_202s0236g00130	8	SnRK2	1.41793	1.30365	0.979422	1.36642	0.490506	0.544477		10.6	7.25667	6.94333	28.3233	17.9133	13.69	11.4933	13.0967	13.21	29.6333	18.4	19.2667
VIT_200s0710g00020	8	SnRK2	0.722662	1.05283	1.35043	0.192645	-0.584073	1.03562		4.46	2.53333	1.37	7.36	4.69667	3.49333	2.54333	2.70333	1.53333	2.90667	1.80333	3.14333
VIT_207s0191g00070	8	SnRK2	0.906891	0.722112	2.10477	-0.60825	-0.0494571	1.27785		1.94667	1.23667	0.52	3.65	2.04	2.23667	6.45333	4.84667	2.88	4.23333	4.68333	6.98333
VIT_212s0035g00310	8	SnRK2	-0.633127	-0.397851	-1.14743	-0.615979	-0.925926	-1.15207		80.1	66.6633	89.2867	51.6467	50.5967	40.3067	80.0833	117.553	83.9667	52.2533	61.8733	37.7833
VIT_207s0031g03210	8	SnRK2	-0.282964	-0.197917	-0.563522	0.0746445	-0.247218	-2.25718		26.7267	19.32	12.69	21.9667	16.8433	8.58667	7.09333	5.92667	6.39	7.47	4.99333	1.33667
VIT_207s0197g00080	8	SnRK2	-2.01693	0.386863	-0.932402	-1.80645	0.376077	-1.93338		8	1.76667	2.71	1.97667	2.31	1.42	26.56	7.75667	7.05333	7.59333	10.0667	1.84667
VIT_205s0077g01140	9	ABF	0.908691	0.56592	2.01071	0.279323	0.172342	1.81094		3.56	1.61	4.25	6.68333	2.38333	17.1267	7.92667	9.72	7.26667	9.62	10.9533	25.4967
VIT_204s0069g01150	9	ABF	-1.97484	-1.06215	-1.72691	-0.798831	0.909075	0.395827		12.3167	12.57	13.66	3.13333	6.02	4.12667	2.25	1.17333	1.89	1.29333	2.20333	2.48667
VIT_212s0034g00110	9	ABF	-1.29071	-0.439923	-1.21945	-0.463293	-0.353523	-0.0740006		7.08667	7.92667	9.23667	2.89667	5.84333	3.96667	2.02667	2.34667	1.93333	1.47	1.83667	1.83667
VIT_218s0001g10450	9	ABF	1.00653	0.550546	0.288612	0.141522	0.235286	0.218222		43.3467	29.27	32.27	87.0867	42.87	39.4167	69.8567	69.38	40.09	77.0567	81.67	46.6367
VIT_212s0028g01380	9	ABF	-3.38827	-0.39681	-0.928514	-1.77125	-0.657531	-0.200465		4.15333	2.01	2.29667	0.396667	1.52667	1.20667	2.69667	0.883333	0.616667	0.79	0.56	0.536667
VIT_200s0541g00020	9	ABF	1.21877	-0.832273	1.43812	0.778896	1.18442	0.465499		0.57	0.243333	0.103333	1.32667	0.136667	0.28	1.24333	0.293333	1.00667	2.13333	0.666667	1.39
Ethylene										Summer			Winter			Summer			Winter
VIT_200s2086g00010	10	ACO1	-2.04241	-1.60842	-1.3238	-1.09387	-1.24973	-3.36912		18.18	8.06	2.57	4.41333	2.64333	1.02667	15.61	6.69	14.3967	7.31333	2.81333	1.39333
VIT_212s0059g01380	10	ACO2	0.856966	1.29978	0.242517	0.97702	-0.349187	0.689594		53.45	31.8467	68.6133	96.81	70.09	81.1733	83.8467	171.37	47.9633	165.043	134.53	77.3567
VIT_211s0016g02380	10	ACO3	0.613817	5.27717	2.07958	-1.67688	0.721322	4.45289		3.74	1.24667	1.76333	5.72333	48.3433	7.45333	8.04667	33.38	0.836667	2.51667	55.0333	18.3233
VIT_205s0049g00280	10	ACO	-0.898136	-0.972029	-2.00931	0.0108883	-0.881145	-1.56937		14.0333	17.1967	15.5533	7.53	8.76667	3.86333	2.64	3.61	3.68	2.66	1.96	1.24
VIT_205s0049g00390	10	ACO	-0.872786	-1.22692	-1.71635	-0.597791	-0.561164	-2.47557		20.4667	16.3067	14.2067	11.1767	6.96667	4.32333	19.9567	16.3333	25.1767	13.1867	11.07	4.52667
VIT_205s0049g00420	10	ACO	-1.52315	-1.88042	-2.08494	-0.372787	-0.599462	-4.30378		4.34	2.43	2.85667	1.51	0.66	0.673333	2.76667	1.33333	5.53	2.13667	0.88	0.28
VIT_202s0025g00360	11	ACS2	0.385231	0.762047	1.95523	-0.0994482	-2.28103	-4.83253		3.79	1.78667	0.9	4.95	3.03	3.49	15.7133	8.92667	6.74333	14.6667	1.83667	0.236667
VIT_207s0005g00850	12	ETR	0.334331	1.01781	0.588442	-0.0324787	-0.254153	0.621042		11.2733	6.03667	9.66333	14.2133	12.2233	14.53	22.91	28.5	9.69667	22.4	23.8967	14.9133
VIT_205s0049g00090	12	ETR	0.231223	1.1142	-0.575291	-1.14748	0.756715	-1.04695		27.92	14.32	17.84	32.7733	27.6333	11.9733	82.91	29.2133	16.97	37.4267	49.36	8.21333
VIT_206s0004g05240	12	EIN4	1.38553	1.84006	1.44436	0.576349	0.77937	3.69277		0.473333	0.27	0.466667	1.23667	0.966667	1.27	0.746667	1.36333	0.0966667	1.11333	2.34	1.25
VIT_217s0000g08240	12	CTR1	0.680243	-1.83837	0.356044	1.61613	-0.835771	0.96425		2.21333	4.78	4.51333	3.54667	1.33667	5.77667	2.13667	3.29	2.86	6.55	1.84333	5.58
VIT_218s0001g07700	12	CTR1	0.273711	1.06416	1.40866	4.85632	0.158865	5.81421		1.19667	1	1.32333	1.44667	1.84333	3.51333	0.1	5.38333	0.1	2.89667	6.01	5.62667
VIT_200s0684g00010	12	CTR1	0.819037	-0.47178	0.205879	0.991852	-0.415614	1.7787		1.23	1.61333	2.80333	2.17	1.16333	3.23333	2.66333	2.78333	2.01	5.29667	2.08667	6.89667
VIT_214s0066g00370	12	CTR1	0.512887	0.678684	0.0807074	0.976022	0.0946944	-0.292711		22.55	11.7867	12.34	32.1767	18.8667	13.05	23.2567	22.5533	17.0267	45.7467	24.0833	13.9
VIT_217s0000g01970	13	SIMKK	1.39086	1.21037	-0.23297	1.34564	0.487651	-0.489197		16.47	7.4	22.13	43.19	17.1233	18.83	40.4733	13.27	19.67	102.86	18.6067	14.0133
VIT_211s0016g01770	13	SIMKK	0.276707	-0.302674	-1.02846	0.498226	-0.190094	-1.74709		21.82	21.6467	20.99	26.4333	17.55	10.29	27.5733	23.14	30.9833	38.9467	20.2833	9.23
VIT_207s0031g00340	14	EBF1/2	0.244314	1.18357	0.972719	-0.02301	0.162012	0.388107		3.57667	4.05333	4.62667	4.23667	9.20667	9.08	9.48	10.63	9.91333	9.33	11.8933	12.9733
VIT_210s0003g00580	15	ERF1/2	1.8484	2.34903	-0.269866	1.65084	1.14783	-0.0947405		3.35	1.47667	5.08	12.0633	7.52333	4.21333	5.47	2.36333	1.57333	17.1767	5.23667	1.47333
VIT_216s0013g00890	15	ERF1/2	1.45714	1.39916	1.58382	1.05417	0.0492238	0.783553		4.77	4.91	5.62	13.0967	12.95	16.8467	8.84333	8.16333	4.10333	18.3633	8.44667	7.06333
VIT_205s0049g00510	15	ERF1/2	-0.132891	0.333544	-0.00687559	0.121406	1.10568	1.37831		4977.74	6286.35	7311.73	4539.71	7921.47	7276.97	2256.6	2749.84	2886.33	2454.72	5228.61	7503.43
VIT_202s0234g00130	15	ERF1/2	0.724163	0.516738	0.0951507	0.732182	-0.248838	-0.623794		63.6867	19.5333	46.6433	105.207	27.9467	49.8233	135.537	57.1033	82.84	225.147	48.0567	53.76
Auxin										Summer			Winter			Summer			Winter
VIT_200s0225g00230	16	TAR1	-2.41581	-1.2619	-0.180889	0.438597	0.642269	5.31552		178.407	333.587	215.743	33.4333	139.103	190.32	15.3867	35.29	8.46667	20.8533	55.08	337.167
VIT_217s0000g08990	16	TAR2	-0.597876	-1.36257	-0.981058	-0.494181	0.206451	-0.382003		5.05	5.28	3.02667	3.33667	2.05333	1.53333	1.87333	1.3	1.10333	1.33	1.5	0.846667
VIT_218s0157g00090	16	TAR3	-0.564785	-1.84896	-1.87915	0.283354	-1.05614	-2.75207		2.60333	0.996667	0.686667	1.76	0.276667	0.186667	0.783333	0.436667	0.426667	0.953333	0.21	0.0633333
VIT_218s0157g00170	16	TAR4	-1.60446	-1.23072	-0.596103	0.259562	-0.104589	-1.25678		1.98667	1.73667	0.65	0.653333	0.74	0.43	1.38667	0.476667	0.613333	1.66	0.443333	0.256667
VIT_207s0104g01250	17	YUCCA	-0.461178	-0.560465	-0.266333	-0.368132	0.22429	-1.01895		102.3	88.3667	56.04	74.31	59.92	46.5933	79.9533	50.2967	84.7867	61.9467	58.7567	41.84
VIT_207s0104g01260	17	YUCCA	0.241008	3.18692	1.67141	-0.409007	-1.3559	0.620296		0.256667	0.25	1.67333	0.303333	2.27667	5.33	3.71333	6.37333	0.403333	2.79667	2.49	0.62
VIT_204s0023g01480	17	YUCCA	-0.515903	0.662108	0.859665	0.0417547	-0.424309	-0.0473057		5.16667	2.95333	3.74	3.61333	4.67333	6.78667	4.2	4.68333	2.79	4.32333	3.49	2.7
VIT_206s0061g01210	18	AUX1	3.53359	3.58678	3.54941	1.86001	0.718356	1.31926		0.27	0.22	0.673333	3.12667	2.64333	7.88333	9.78667	20.0267	8.67333	35.5267	32.95	21.6433
VIT_202s0025g01230	18	AUX1	-0.881116	1.13545	-0.0703305	-0.179893	0.52048	0.534621		4.23	3.82667	12.26	2.29667	8.40667	11.6767	4.72	8.28667	6.02667	4.16667	11.8867	8.73
VIT_218s0001g03540	18	AUX1	0.578147	0.16265	-1.17701	0.289507	0.424753	1.13171		10.3733	7.29	6.12	15.4867	8.16	2.70667	0.99	1.11	0.226667	1.21	1.49	0.496667
VIT_213s0067g00330	18	AUX1	0.806845	-0.517218	-0.433237	0.712849	-0.702771	2.76697		4.04333	7.28	18.17	7.07333	5.08667	13.4567	2.49333	5.42	1.77667	4.08667	3.33	12.0933
VIT_203s0038g02140	18	AUX1	-0.372554	-1.82879	0.271175	1.25488	-2.06383	2.45673		0.483333	1.24333	1.08	0.373333	0.35	1.30333	0.69	1.46333	0.81	1.64667	0.35	4.44667
VIT_218s0001g00320	18	AUX1	0.518584	0.165234	0.771646	0.121562	-0.415037	0.963226		1.55667	1.48333	1.61667	2.23	1.66333	2.76	1.21333	2.08	0.993333	1.32	1.56	1.93667
VIT_207s0104g01320	19	TIR1	-0.00983883	1.13905	0.471968	-0.68226	0.00268909	-0.014172		7.35667	2.81667	3.33333	7.30667	6.20333	4.62333	9.43	7.14667	3.41	5.87667	7.16	3.37667
VIT_200s0181g00040	19	TIR1	-1.39219	-0.143234	-0.460213	-1.06152	0.506021	0.921532		13.99	13.79	19.2467	5.33	12.4867	13.99	14.3733	12.52	10.0433	6.88667	17.78	19.0233
VIT_205s0020g01070	20	AUX/IAA	0.202817	-5.7885	1.57774	3.59495	1.56986	6.22542		0.706667	6.08	4.22667	0.813333	0.11	12.6167	0.16	0.426667	0.113333	1.93333	1.26667	8.48
VIT_207s0141g00270	20	AUX/IAA	0.381825	-2.55427	0.188072	1.58235	-2.03664	-0.985732		12.2667	13.1767	15.8	15.9833	2.24333	18	17.79	28.05	24.4833	53.2733	6.83667	12.3633
VIT_211s0016g03540	20	AUX/IAA	-1.59509	-2.38823	-3.13922	-0.573072	-1.58509	-2.11873		14.29	12.6167	24.64	4.73	2.41	2.79667	40.48	37.0933	51.8567	27.21	12.3633	11.94
VIT_205s0020g04670	20	AUX/IAA	0.0801968	-1.7675	0.0713984	1.13377	-1.81718	2.26176		44.1433	43.5567	67.6067	46.6667	12.7933	71.0367	22.9867	31.1867	16.4667	50.44	8.85	78.97
VIT_218s0001g08090	20	AUX/IAA	-0.561644	-1.39349	-1.28646	-0.176468	-0.267727	-1.35717		93.59	113.79	88.6033	63.41	43.3133	36.3233	97.9733	53.1767	94.2833	86.6933	44.17	36.8033
VIT_209s0002g05150	20	AUX/IAA	-1.51043	-1.21743	-0.440229	-0.552728	-0.99302	-0.0571863		631.003	878.747	603.197	221.487	377.903	444.567	282.517	419.247	408.27	192.6	210.64	392.403
VIT_209s0002g03410	20	AUX/IAA	0.378892	0.0363533	1.06929	1.16854	-0.813424	0.284001		7.78	4.18	6.09667	10.1167	4.28667	11.65	7.70667	14.2933	6.60333	17.3233	8.13333	8.04
VIT_214s0030g02310	20	AUX/IAA	0.877046	-0.0330583	0.340305	-0.702363	-1.24331	4.25817		4.40667	4.12	6.91667	8.09333	4.02667	8.75667	1.87667	2.85667	1.72333	1.15333	1.20667	32.9767
VIT_207s0005g04380	20	AUX/IAA	0.771954	0.0342932	0.916456	0.48429	-1.2461	1.26187		0.923333	0.97	1.57	1.57667	0.993333	2.96333	1.81333	1.97667	1.37333	2.53667	0.833333	3.29333
VIT_209s0002g04080	20	AUX/IAA	-0.282619	-1.58092	0.179324	0.618402	-0.46158	-4.29593		1.78	1.18667	0.453333	1.46333	0.396667	0.513333	3.74333	2.52	2.75	5.74667	1.83	0.14
VIT_211s0016g04490	20	AUX/IAA	0.309551	-0.0927846	-0.438554	0.0598991	-0.071766	-2.33788		98.57	71.0667	64.1167	122.16	66.64	47.31	164.1	85.45	118.52	171.057	81.3033	23.4433
VIT_210s0003g04100	21	ARF	-0.748951	0.979667	-0.251811	0.107546	0.0861431	-0.913812		10.2067	2.62	5.89	6.07333	5.16667	4.94667	10.3367	10.2933	4.44	11.1367	10.9267	2.35667
VIT_215s0046g00290	21	ARF	-2.35894	0.911773	3.54916	-0.447614	-1.14256	0.72514		4.34333	0.196667	0.226667	0.846667	0.37	2.65333	5.62333	1.52333	0.98	4.12333	0.69	1.62
VIT_217s0000g00320	21	ARF	0.546941	0.436125	1.05946	0.357308	-0.608728	0.880301		28.7067	24.1667	28.1633	41.94	32.6967	58.6967	48.0133	65.0833	38.3067	61.5067	42.68	70.5133
VIT_210s0003g00420	21	ARF	-0.533505	-0.784821	-1.46612	0.532953	-0.361234	-1.84139		12.1633	10.2167	12.4233	8.40333	5.93	4.49667	20.6167	16.96	18.1567	29.83	13.2033	5.06667
VIT_204s0079g00200	21	ARF	0.153853	-0.0748044	-1.11083	0.36303	1.07234	-1.38982		12.47	9.76333	8.43	13.8733	9.27	3.90333	11.6267	5.84667	11.53	14.9533	10.5467	4.4
VIT_211s0016g00640	21	ARF	-0.329666	-0.342204	-0.266123	0.0551458	-0.899331	1.17099		19.94	18.69	28.99	15.8667	14.7433	24.1067	14.2867	27.9967	11.4833	14.8433	15.01	25.8567
VIT_208s0040g01810	21	ARF	0.403051	0.547042	0.689608	1.19372	-0.559276	1.15155		4.23	2.27	3.73667	5.59333	3.31667	6.02667	4.45333	6.68	3.19	10.1867	4.53333	7.08667
VIT_200s1203g00010	21	ARF	-0.784271	0	0	-0.517968	-0.111829	-3.26654		0.62	0.12	0	0.36	0	0.116667	5.47	1.20667	4.94	3.82	1.11667	0.513333
VIT_202s0025g01740	21	ARF	-0.398059	-0.42243	-0.205876	-0.0484301	-0.708559	-1.40358		5.35	1.95667	1.93	4.06	1.46	1.67333	11.41	5.42	4.18	11.0333	3.31667	1.58
VIT_204s0079g00160	21	ARF	0.0789778	-0.310604	-0.840898	0.354848	0.839159	-1.27804		7.52333	6.55667	4.46	7.94667	5.28667	2.49	7.42333	3.76	6.63667	9.49333	6.72667	2.73667
VIT_207s0104g00800	22	GH3	-0.718596	1.35324	-0.140832	-0.80096	-0.0987506	0.243655		6.76333	3.64667	4.05	4.11	9.31667	3.67333	7.50333	9.62333	4.74667	4.30667	8.98667	5.62
VIT_201s0150g00300	22	GH3	0	-2.90332	-1.17365	1.60311	0.298081	-2.1375		0.59	0.673333	0.323333	0.59	0.09	0.143333	0.263333	0.203333	0.44	0.8	0.25	0.1
VIT_203s0091g00310	22	GH3	0.476807	-0.451326	0.0452722	1.23202	0.338694	0.812617		68.0267	53.32	44.9633	94.67	38.9967	46.3967	44.0933	51.9	31.8	103.573	65.6333	55.8533
VIT_219s0014g04690	22	GH3	-0.864345	3.27302	5.20387	1.08989	1.04264	6.42066		0.236667	0.02	0.0466667	0.13	0.193333	1.72	0.233333	0.166667	0.01	0.496667	0.343333	0.856667
VIT_212s0059g01870	22	GH3	-1.29639	-0.136321	0.292782	3.20343e-16	-0.0569024	1.19265		0.466667	0.406667	0.133333	0.19	0.37	0.163333	0.3	0.603333	0.98	0.3	0.58	2.24
VIT_209s0002g00650	23	SAUR	3.55001	8.59687	3.9622	0.0274062	-0.0283532	5.83948		0.626667	0.0366667	0.386667	7.34	14.1967	6.02667	1.21667	4.45333	0.0766667	1.24	4.36667	4.39
VIT_208s0040g01390	23	SAUR	0.649886	1.75106	1.31213	0.279073	0.285594	2.03132		2.19667	1.63	3.15333	3.44667	5.48667	7.83	2.18667	2.57333	1.55667	2.65333	3.13667	6.36333
VIT_216s0098g01150	23	SAUR	-0.833851	-1.31841	-0.127404	0.105492	-0.344493	-0.948403		100.47	143.517	149.703	56.3667	57.5467	137.05	108.663	162.7	184.74	116.907	128.14	95.7333
VIT_204s0023g03230	23	SAUR	-1.75219	-0.615813	-1.23097	-1.17573	0.226782	-0.486738		27.1967	20.1667	28.12	8.07333	13.16	11.98	17.0033	15.47	22.7567	7.52667	18.1033	16.24
VIT_210s0003g05755	23	SAUR	-0.801145	-0.961817	-2.87835	-2.08004	-0.16056	-4.31122		57.7633	33.06	26.8633	33.15	16.9733	3.65333	56.39	32.63	39.8367	13.3367	29.1933	2.00667
VIT_211s0016g00500	23	SAUR	-0.360243	-0.558203	-1.67799	0.302346	0.7748	-0.912335		22.4167	22.5233	24.1267	17.4633	15.2967	7.54	16.8133	15.8567	15.3767	20.7333	27.13	8.17
VIT_203s0038g01310	23	SAUR	0.508199	-0.215299	0.557537	-0.508434	-0.0873525	1.34407		4.31	3.60667	3.36333	6.13	3.10667	4.95	2.23333	2.72333	2.58667	1.57	2.56333	6.56667
VIT_208s0058g01160	23	SAUR	0.545814	0.955588	-0.94047	1.20544	1.04929	-3.76272		14.07	4.12333	6.64667	20.54	7.99667	3.46333	21.8133	10.55	16.0167	50.3033	21.8333	1.18
VIT_204s0023g00580	23	SAUR	-2.13314	-0.132127	-0.827198	-3.11439	-2.5009	-2.82251		3.74333	2.85667	4.45333	0.853333	2.60667	2.51	14.78	3	6.06	1.70667	0.53	0.856667
VIT_203s0038g00940	23	SAUR	-0.388159	0.788781	-1.05505	0.313144	0.946458	-1.76532		27.3567	7.11	9.17	20.9033	12.2833	4.41333	8.23667	3.98	4.51	10.2333	7.67	1.32667
